# Supplementary material for: Development of Cell-Permeable Adenylosuccinate Lyase Inhibitor
Source: Methods Protoc. 2025 Oct 29;8(6):126. doi: 10.3390/mps8060126 (PMC12641998; doi:10.3390/mps8060126)
Supplement: Supplementary file 1 [file mps-08-00126-s001.zip]

Archive with 1 entries (1 files):
- mps-3872467-supplementary.pdf
